# Supplementary material for: Can Mixed Strains of Lactobacillus and Bifidobacterium Reduce Eczema in Infants under Three Years of Age? A Meta-Analysis
Source: Nutrients. 2021 Apr 25;13(5):1461. doi: 10.3390/nu13051461 (PMC8145948; doi:10.3390/nu13051461)
Supplement: Supplementary file 1 [file nutrients-13-01461-s001.zip]

Archive with 1 entries (1 files):
- nutrients-1177461-supplementary.pdf
